# Supplementary material for: Transcriptomic analysis reveals cloquintocet-mexyl-inducible genes in hexaploid wheat (Triticum aestivum L.)
Source: PLoS One. 2025 Feb 18;20(2):e0319151. doi: 10.1371/journal.pone.0319151 (PMC11835315; doi:10.1371/journal.pone.0319151)
Supplement: S1 Table — (XLSX) [file pone.0319151.s005.xlsx]

## Sheet: Sheet1
S1 Table. Reference and target gene primers and probes utilized for TaqMan RT-qPCR experiment.
Gene Symbol	IWGSC ID	Primers Sequences (5’-3’) (forward/reverse)	Probe Sequences (5’-3’)	Amplicon Length (bp)	Forward Primer Tm (°C)	Reverse Primer Tm (°C)	Probe Tm (°C)	PCR Efficiency	Regression coefficient (R²)
REFERENCE GENE
β-TUB	TraesCS7D02G454200.1	ACTCCAAGAACATGATGTG	CAAGGCACGGTCGC	152	61.3	61.9	69	0.951	0.998
		GATCCACTCGACGAAGTA
TARGET GENES
CYP81A-5A	TraesCS5A02G394800.1	CTCACTCTGCAGAAGACA	ATCATTGCTCTGTG	80	62.4	62.7	68	0.989	0.996
		CCGGCCACAAACATATTC
CYP81A-5B	TraesCS5B02G402800.1	TGTGCGAATCTCTTTGTG	CCTCAACCACGATAGAAT	199	61.8	63	69	0.954	0.996
		GTAGCGTCTCGTTGATGA
CYP81A-5D	TraesCS5D02G407300.1	CTCACTCTGCAGAAGACA	ACACCGATCAGATG	91	62.4	62.7	69	0.985	0.997
		CCGGCCACAAACATATTC
