# Supplementary material for: Transcriptomic analysis reveals cloquintocet-mexyl-inducible genes in hexaploid wheat (Triticum aestivum L.)
Source: PLoS One. 2025 Feb 18;20(2):e0319151. doi: 10.1371/journal.pone.0319151 (PMC11835315; doi:10.1371/journal.pone.0319151)
Supplement: S2 Table — The underlined sequences correspond to the binding sites of the forward and reverse primers, respectively. Underlined and bolded sequences correspond to the binding sites of the TaqMan probes. Sequences are based on ‘Chinese Spring’ reference genome (IWGSC RefSeq v1.1) and functional gene annotations were downloaded from URGI (https://wheat-urgi.versailles.inra.fr/). (XLSX) [file pone.0319151.s006.xlsx]

## Sheet: Sheet1
S2 Table. Predicted amplified sequences of TaqMan primers and probes. The underlined sequences correspond to the binding sites of the forward and reverse primers, respectively. Underlined and bolded sequences correspond to the binding sites of the TaqMan probes. Sequences are based on ‘Chinese Spring’ reference genome (IWGSC RefSeq v1.1) and functional gene annotations were downloaded from URGI (…
Gene Name	Amplified Sequence
CYP81A-5A	CTCACTCTGCAGAAGACAGAGCCGGAGCTGTACACTGATCAGATGATCATTGCTCTGTGTGCGAATATGTTTGTGGCCGG
CYP81A-5B	TGTGCGAATCTCTTTGTGGCCGGAACGGAGACCACCTCAACCACGATAGAATGGGCCATGTCGCTCCTGCTGAACCACCCGGCGGCGCTCAAGAAGGCCCAGGCCGAGATGGACGCGTCCATCGGGGCCTCCCGCATGGTCGCCGCCGACGACGTGCCCCGCCTCAGCTACCTCCAGTGCATCATCAACGAGACGCTAC
CYP81A-5D	CTCACTCTGCAGAAGACAGAGCCGGAGCTGTACACCGATCAGATGATCATCGCTCTGTGCGCGAATATGTTTGTGGCCGG
β-TUB	ACTCCAAGAACATGATGTGCGCCGCCGACCCAAGGCACGGTCGCTACCTCACCGCCTCAGCCATGTTCCGTGGGAAGATGAGCACCAAGGAGGTGGATGAGCAGATGTTGAACGTGCAGAACAAGAACTCGTCCTACTTCGTCGAGTGGATC
