# Supplementary material for: Transcriptomic analysis reveals cloquintocet-mexyl-inducible genes in hexaploid wheat (Triticum aestivum L.)
Source: PLoS One. 2025 Feb 18;20(2):e0319151. doi: 10.1371/journal.pone.0319151 (PMC11835315; doi:10.1371/journal.pone.0319151)
Supplement: S3 Table — (XLSX) [file pone.0319151.s007.xlsx]

## Sheet: Sheet1
S3 Table: All differentially expressed genes (DEGs) with Functional Annotations and Expression Data Sorted by Highest Fold Change (FC)
Transcript ID	Chromosome	Protein Annotation	Associated Phase of Herbicide Metabolism	logFC	logCPM	F	P-Value	FDR	FC	Note
TraesCS3B02G099700.1	3B	Cytochrome P450 family protein	Phase I	8.70019	3.48034	59.238	0.000216301	0.0729235	415.929
TraesCS3A02G084700.1	3A	Cytochrome P450 family protein	Phase I	7.51759	1.83283	228.776	3.91e-06	0.0343697	183.24
TraesCS3D02G496600.1	3D	FMN-dependent NADPH-azoreductase	Phase I	7.15847	1.57166	61.3499	0.000195806	0.0729235	142.861
TraesCS6A02G139100.1	6A	Glutathione S-transferase	Phase II	7.10216	3.89509	47.1969	0.000409545	0.0930801	137.393
TraesCS7B02G007700.1	7B	Inhibitor protein		6.49605	0.134631	167.093	8.84e-06	0.038102	90.2625
TraesCS3D02G104400.1	3D	FMN-dependent NADPH-azoreductase	Phase I	6.48644	4.1279	88.237	6.87e-05	0.056598	89.6628
TraesCS6B02G351600.1	6B	2-oxoglutarate (2OG) and Fe(II)-dependent oxygenase superfamily protein	Phase I	6.41948	1.14343	55.1164	0.000265254	0.0789463	85.5968
TraesCS3B02G505900.1	3B	F-box domain containing protein		6.00053	0.883871	284.015	1.64e-06	0.0309405	64.0236
TraesCS6A02G305000.1	6A	Laccase		5.95537	0.84441	81.9709	8.51e-05	0.056598	62.0505
TraesCS6D02G244600.1	6D	Glycosyltransferase	Phase II	5.54287	3.09952	54.9899	0.000266978	0.0789463	46.6196
TraesCSU02G116700.1	Un	Linalool synthase, chloroplastic	Phase I	5.46996	3.38985	43.0059	0.000529671	0.0986545	44.3223
TraesCS6D02G300600.1	6D	2-oxoglutarate (2OG) and Fe(II)-dependent oxygenase superfamily protein	Phase I	5.39547	2.91056	42.9129	0.000532834	0.0986545	42.0918
TraesCS3D02G456200.1	3D	F-box family protein		5.3924	4.81528	79.2224	9.39e-05	0.0589505	42.0024
TraesCS3A02G102000.1	3A	FMN-dependent NADPH-azoreductase	Phase I	5.19021	5.15125	81.026	8.8e-05	0.056598	36.5098
TraesCS3A02G127300.1	3A	HXXXD-type acyl-transferase-like protein	Phase II	5.1311	6.91892	60.4059	0.000204634	0.0729235	35.044
TraesCS6D02G127800.1	6D	Glutathione S-transferase	Phase II	5.08402	0.813668	91.2044	6.14e-05	0.056598	33.9191	Sequence matches TtGSTU2 (Genbank Acession AY013753)
TraesCS1B02G308900.1	1B	Aminotransferase like protein	Phase II	4.99167	6.31299	57.6631	0.000233468	0.0735242	31.8158
TraesCS7B02G350000.1	7B	Glycosyltransferase	Phase II	4.71425	3.38026	186.566	7.23e-06	0.038102	26.25
TraesCS6D02G127700.1	6D	Glutathione S-transferase	Phase II	4.59745	2.31858	260.775	2.14e-06	0.0309405	24.2086	Sequence matches TtGSTU1 (Genbank Acession AY013753)
TraesCS6A02G320700.1	6A	2-oxoglutarate (2OG) and Fe(II)-dependent oxygenase superfamily protein	Phase I	4.54668	1.04541	84.9551	7.55e-05	0.056598	23.3715
TraesCS5D02G404200.1	5D	UDP-glycosyltransferase	Phase II	4.4927	2.61593	65.028	0.000165846	0.069911	22.5131
TraesCS7B02G055200.1	7B	Thiosulfate sulfurtransferase	Phase II	4.4841	0.933729	123.893	2.24e-05	0.0448223	22.3794
TraesCS5A02G394800.1	5A	UDP-glycosyltransferase	Phase II	4.44678	1.91541	206.521	4.51e-06	0.0343697	21.8079
TraesCS3D02G104200.1	3D	FMN-dependent NADPH-azoreductase	Phase I	4.33653	6.90888	54.6516	0.000271663	0.0789463	20.2035
TraesCS4D02G225800.1	4D	Glutathione S-transferase	Phase II	4.30624	0.552125	69.24	0.000135905	0.0681974	19.7837
TraesCS3B02G137400.1	3B	Glycosyltransferase	Phase II	4.22167	8.14745	86.0303	7.08e-05	0.056598	18.6573
TraesCS3D02G514400.1	3D	Progesterone 5-beta-reductase	Phase I	4.17055	2.28771	43.3914	0.000516812	0.0984468	18.0078
TraesCS5D02G314100.1	5D	Serine carboxypeptidase, putative		4.11359	4.05608	64.7464	0.000167916	0.069911	17.3107
TraesCS5D02G302900.1	5D	Beta-glucosidase	Phase I	4.11073	3.48963	66.0355	0.000158711	0.069911	17.2764
TraesCS7A02G356639.1	7A	Amino acid transporter	Phase III	4.0697	1.92352	64.8553	0.000167111	0.069911	16.792
TraesCS3A02G280000.1	3A	Glycosyltransferase	Phase II	3.9381	1.62304	49.2525	0.000363693	0.0894766	15.3281
TraesCS5B02G305600.1	5B	Glycosyltransferase	Phase II	3.93501	-0.0465424	45.7356	0.000442553	0.0948641	15.2952
TraesCS6B02G297600.1	6B	Glycosyltransferase	Phase II	3.9216	4.58522	64.0418	0.000173247	0.0706519	15.1537
TraesCS5A02G269900.1	5A	50S ribosomal protein L10		3.85154	2.57645	104.349	4.2e-05	0.0519707	14.4354
TraesCS6A02G270400.1	6A	Glycosyltransferase	Phase II	3.83828	4.98214	45.4178	0.000455605	0.0948982	14.3034
TraesCS1B02G220600.1	1B	Metallo-beta-lactamase-like	Phase I	3.81767	5.81533	75.8351	0.000106603	0.0617683	14.1004
TraesCS2D02G541200.1	2D	Heavy metal transport/detoxification superfamily protein	Phase III	3.76195	2.85263	46.7172	0.000421332	0.0930801	13.5662
TraesCS2A02G484000.1	2A	Organic cation transporter protein	Phase III	3.75954	0.342896	159.491	9.78e-06	0.038102	13.5436
TraesCS1B02G199600.1	1B	Cystathionine gamma-lyase		3.72774	3.85093	390.094	6.09e-07	0.0263577	13.2483
TraesCS3A02G495900.1	3A	F-box protein		3.72605	-0.116657	70.6445	0.000117181	0.0650507	13.2328
TraesCS1D02G210100.1	1D	Metallo-beta-lactamase-like	Phase I	3.6995	5.93094	128.052	2.03e-05	0.0448223	12.9915
TraesCS3D02G128500.1	3D	HXXXD-type acyl-transferase-like protein	Phase II	3.68568	6.60374	45.4908	0.000453586	0.0948982	12.8677
TraesCS3D02G031100.1	3D	Glycosyltransferase	Phase II	3.64306	4.58199	48.7528	0.000374188	0.090013	12.4931
TraesCS7D02G114000.1	7D	Subtilisin-like protease		3.60869	-0.122295	87.4781	6.04e-05	0.056598	12.199
TraesCS7B02G196100.1	7B	Protein DETOXIFICATION	Phase I	3.58597	0.660915	106.352	3.36e-05	0.0501448	12.0083
TraesCS5B02G240000.1	5B	Alpha/beta-Hydrolases superfamily protein, putative	Phase I	3.57366	3.58045	54.8834	0.000268441	0.0789463	11.9063
TraesCS7D02G439400.1	7D	Glycosyltransferase	Phase II	3.57133	2.78232	106.026	3.95e-05	0.0518177	11.8872
TraesCS3B02G574600.1	3B	Progesterone 5-beta-reductase	Phase I	3.56566	2.82463	67.7179	0.000147675	0.0690229	11.8405
TraesCS1D02G094800.1	1D	Glutathione S-transferase	Phase II	3.50667	2.57385	112.649	3.21e-05	0.0500851	11.3661
TraesCS2B02G428600.1	2B	Glycosyltransferase	Phase II	3.45917	1.15013	100.233	4.11e-05	0.0519707	10.998
TraesCS5B02G270300.1	5B	HTH-type transcriptional regulator		3.42418	4.60986	58.7329	0.000221619	0.0729235	10.7344
TraesCS4D02G031600.1	4D	Germin-like protein 1	Phase I	3.41928	0.428015	67.762	0.000134654	0.0681974	10.6981
TraesCS7B02G180100.1	7B	PLATZ transcription factor family protein		3.41759	-0.173508	201.449	4.76e-06	0.0343697	10.6855
TraesCS6D02G162700.1	6D	Glycosyltransferase	Phase II	3.41377	7.42833	51.602	0.000319244	0.0842882	10.6573
TraesCS4B02G044500.1	4B	Microsomal glutathione S-transferase 3	Phase II	3.3843	6.03498	62.1085	0.000189073	0.0724502	10.4418
TraesCS3D02G417500.1	3D	Selenium-binding protein		3.35903	5.24731	82.2503	8.3e-05	0.056598	10.2605
TraesCS3A02G035300.1	3A	Short-chain dehydrogenase/reductase	Phase I	3.35015	5.25984	136.301	1.63e-05	0.0411762	10.1976
TraesCS6A02G051300.1	6A	Glycosyltransferase	Phase II	3.33675	0.716203	119.155	2.38e-05	0.0448223	10.1033
TraesCS1D02G292100.1	1D	Aminotransferase like protein	Phase II	3.32406	4.84253	52.2512	0.000308242	0.0823881	10.0148
TraesCS3D02G120200.1	3D	Glycosyltransferase	Phase II	3.31971	8.64944	67.2209	0.000138794	0.0681974	9.98462
TraesCS1D02G094700.1	1D	Glutathione S-transferase	Phase II	3.22997	4.36885	63.7725	0.000175344	0.0706519	9.38251
TraesCS5B02G270500.1	5B	HTH-type transcriptional regulator		3.20765	4.08414	74.7328	0.000111208	0.0633594	9.23844
TraesCS1D02G095400.1	1D	Glutathione S-transferase	Phase II	3.20672	4.57894	59.6949	0.000211634	0.0729235	9.23251
TraesCS5A02G307200.1	5A	Serine carboxypeptidase, putative		3.20605	6.73212	173.944	7.49e-06	0.038102	9.22818
TraesCS2D02G224700.1	2D	Glutathione S-transferase	Phase II	3.202	3.96422	49.0291	0.000368336	0.0896009	9.20231
TraesCS7A02G106000.1	7A	HXXXD-type acyl-transferase family protein	Phase II	3.1501	2.38701	46.7447	0.000420645	0.0930801	8.87716
TraesCS1D02G415900.1	1D	Short chain dehydrogenase/reductase	Phase I	3.14436	4.31361	65.2956	0.00016391	0.069911	8.84194
TraesCS2D02G198900.1	2D	Polyol transporter	Phase III	3.07947	1.95453	67.1814	0.00014842	0.0690229	8.45303
TraesCS1B02G260500.1	1B	Endo-1,3;1,4-beta-D-glucanase	Phase I	3.05639	3.48221	67.1986	0.00015097	0.0690229	8.3189
TraesCS3B02G457600.1	3B	Selenium-binding protein		3.03596	6.4103	69.7222	0.000128323	0.0677606	8.2019
TraesCS5B02G202700.1	5B	Alcohol dehydrogenase, putative	Phase I	2.98325	5.71174	84.9431	7.05e-05	0.056598	7.90764
TraesCS1B02G479700.1	1B	Ring finger protein, putative		2.98156	0.835451	77.8007	8.56e-05	0.056598	7.8984
TraesCS6B02G209500.1	6B	Glycosyltransferase	Phase II	2.95993	0.431711	155.541	1.06e-05	0.038102	7.78085
TraesCS3B02G048900.1	3B	Short-chain dehydrogenase/reductase	Phase I	2.91382	5.7096	107.983	3.22e-05	0.0500851	7.53612
TraesCS7D02G030700.1	7D	Glutathione S-transferase	Phase II	2.8917	7.45914	52.3182	0.000295104	0.0820092	7.42142
TraesCS3D02G084600.1	3D	Cytochrome P450 family protein	Phase I	2.85917	3.5781	68.4275	0.000143325	0.0681974	7.25597
TraesCS1B02G466200.1	1B	Pathogen-related protein		2.83399	5.93071	90.1005	5.67e-05	0.056598	7.13045
TraesCS3D02G326200.1	3D	UDP-glycosyltransferase	Phase II	2.74468	4.65326	43.6218	0.000509326	0.0980169	6.70241
TraesCS3B02G362800.1	3B	UDP-glycosyltransferase	Phase II	2.74091	4.73045	59.2266	0.000214145	0.0729235	6.6849
TraesCS7D02G154700.1	7D	Polyol transporter	Phase III	2.72645	3.88491	50.1511	0.000345779	0.0880719	6.61823
TraesCS1B02G324100.1	1B	Nucleotide-diphospho-sugar transferase family protein	Phase II	2.70723	0.490737	83.2055	7.01e-05	0.056598	6.53068
TraesCS2D02G483800.1	2D	Organic cation transporter protein	Phase III	2.67636	5.0942	132.809	1.71e-05	0.0411762	6.39239
TraesCS5A02G242600.1	5A	Alpha/beta-Hydrolases superfamily protein, putative	Phase I	2.64348	4.57874	103.137	3.79e-05	0.0512378	6.24838
TraesCS5A02G472300.1	5A	Cytochrome P450	Phase I	2.6167	-0.0613319	45.1843	0.000415449	0.0930801	6.13347
TraesCS6D02G353300.1	6D	Alcohol dehydrogenase, putative	Phase I	2.59027	6.70524	53.0075	0.000278168	0.079766	6.0221
TraesCS7A02G133500.1	7A	Debranching enzyme 1	Phase I	2.5874	5.8213	66.7809	0.00014147	0.0681974	6.01016
TraesCS3A02G129800.1	3A	Glutathione S-transferase	Phase II	2.54992	3.42885	85.6035	6.97e-05	0.056598	5.85604
TraesCS3A02G508600.1	3A	Progesterone 5-beta-reductase	Phase I	2.5245	1.2798	67.1551	0.000132097	0.0681974	5.75376
TraesCS2A02G311200.1	2A	12-oxophytodienoate reductase-like protein	Phase I	2.50865	7.76784	45.7487	0.00041737	0.0930801	5.69088
TraesCS1D02G114100.1	1D	Ribosomal protein		2.47475	8.4434	107.637	3.24e-05	0.0500851	5.55873
TraesCS7A02G413900.1	7A	Exostosin-2, putative	Phase II	2.44776	0.637982	72.1872	0.000106802	0.0617683	5.45567
TraesCS3A02G060500.1	3A	BTB/POZ domain containing protein, expressed		2.42514	2.62743	58.4992	0.000217506	0.0729235	5.37081
TraesCS1D02G440500.1	1D	Pathogen-related protein		2.40646	7.02031	42.0486	0.000539431	0.0989719	5.30171
TraesCS6A02G059700.1	6A	UDP-glycosyltransferase	Phase II	2.40347	2.65308	73.6579	0.000106989	0.0617683	5.29075
TraesCSU02G093000.1	7B	ABC transporter, putative	Phase III	2.39538	0.602976	139.541	1.47e-05	0.0398362	5.26115
TraesCS5B02G275700.1	5B	N-methyl-L-tryptophan oxidase		2.3793	3.43626	104.483	3.56e-05	0.0512378	5.20284
TraesCS5A02G397800.1	5A	Cytochrome P450	Phase I	2.36221	5.46886	45.8464	0.000433633	0.0948297	5.14158
TraesCS3D02G493700.1	3D	Orotate phosphoribosyltransferase, putative	Phase II	2.36106	3.60905	59.8418	0.000205592	0.0729235	5.13749
TraesCS4A02G331900.1	4A	Cinnamoyl-CoA reductase 4	Phase I	2.35799	4.88884	123.732	2.12e-05	0.0448223	5.12655
TraesCS7D02G116300.1	7D	ABC transporter, putative	Phase III	2.34473	6.94232	56.4133	0.00022205	0.0729235	5.07965
TraesCS5D02G540800.1	5D	Cinnamoyl-CoA reductase 4	Phase I	2.33985	6.34598	120.72	2.29e-05	0.0448223	5.06248
TraesCS3A02G042700.1	3A	Protein NEGATIVE REGULATOR OF RESISTANCE	Phase I	-2.32703	2.18334	61.5753	0.000178967	0.0706519	-5.01772
TraesCS7D02G370400.1	7D	Peroxidase	Phase I	-3.08001	3.50172	56.0895	0.000252469	0.0769854	-8.45622
