# Supplementary material for: Transcriptomic analysis reveals cloquintocet-mexyl-inducible genes in hexaploid wheat (Triticum aestivum L.)
Source: PLoS One. 2025 Feb 18;20(2):e0319151. doi: 10.1371/journal.pone.0319151 (PMC11835315; doi:10.1371/journal.pone.0319151)
Supplement: S4 Table — (XLSX) [file pone.0319151.s008.xlsx]

## Sheet: Sheet1
S4 Table: All GO Terms for each differentially expressed genes (DEGs)
GO Term	Annotation	query item	query total	background item	background total	p-value	FDR	Genes
GO:0010294	abscisic acid glucosyltransferase activity	18	99	619	85761	5.3e-20	1.8e-17	TraesCS3D02G120200	TraesCS3B02G137400	TraesCS3A02G280000	TraesCS5D02G404200	TraesCS6D02G244600	TraesCS7B02G350000	TraesCS6A02G270400	TraesCS3D02G031100	TraesCS3B02G362800	TraesCS5A02G394800	TraesCS6A02G051300	TraesCS3D02G326200	TraesCS6D02G162700	TraesCS6B02G209500	TraesCS6B02G297600	TraesCS5B02G305600	TraesCS2B02G428600	TraesCS7D02G439400
GO:0080043	quercetin 3-O-glucosyltransferase activity	18	99	748	85761	1.3e-18	1.5e-16	TraesCS3D02G120200	TraesCS3B02G137400	TraesCS3A02G280000	TraesCS5D02G404200	TraesCS6D02G244600	TraesCS7B02G350000	TraesCS6A02G270400	TraesCS3D02G031100	TraesCS3B02G362800	TraesCS5A02G394800	TraesCS6A02G051300	TraesCS3D02G326200	TraesCS6D02G162700	TraesCS6B02G209500	TraesCS6B02G297600	TraesCS5B02G305600	TraesCS2B02G428600	TraesCS7D02G439400
GO:0080044	quercetin 7-O-glucosyltransferase activity	18	99	748	85761	1.3e-18	1.5e-16	TraesCS3D02G120200	TraesCS3B02G137400	TraesCS3A02G280000	TraesCS5D02G404200	TraesCS6D02G244600	TraesCS7B02G350000	TraesCS6A02G270400	TraesCS3D02G031100	TraesCS3B02G362800	TraesCS5A02G394800	TraesCS6A02G051300	TraesCS3D02G326200	TraesCS6D02G162700	TraesCS6B02G209500	TraesCS6B02G297600	TraesCS5B02G305600	TraesCS2B02G428600	TraesCS7D02G439400
GO:0080045	quercetin 3'-O-glucosyltransferase activity	16	99	577	85761	1.5e-17	1.3e-15	TraesCS3D02G120200	TraesCS3B02G137400	TraesCS3A02G280000	TraesCS5D02G404200	TraesCS6D02G244600	TraesCS6A02G270400	TraesCS3D02G031100	TraesCS3B02G362800	TraesCS5A02G394800	TraesCS6A02G051300	TraesCS3D02G326200	TraesCS6D02G162700	TraesCS6B02G297600	TraesCS5B02G305600	TraesCS2B02G428600	TraesCS7D02G439400
GO:0035251	UDP-glucosyltransferase activity	19	99	1045	85761	2.1e-17	1.5e-15	TraesCS3D02G120200	TraesCS3B02G137400	TraesCS3A02G280000	TraesCS5D02G404200	TraesCS6D02G244600	TraesCS7B02G350000	TraesCS6A02G270400	TraesCS7A02G413900	TraesCS3D02G031100	TraesCS3B02G362800	TraesCS5A02G394800	TraesCS6A02G051300	TraesCS3D02G326200	TraesCS6D02G162700	TraesCS6B02G209500	TraesCS6B02G297600	TraesCS5B02G305600	TraesCS2B02G428600	TraesCS7D02G439400
GO:0080046	quercetin 4'-O-glucosyltransferase activity	16	99	609	85761	3.3e-17	1.9e-15	TraesCS3D02G120200	TraesCS3B02G137400	TraesCS3A02G280000	TraesCS5D02G404200	TraesCS6D02G244600	TraesCS6A02G270400	TraesCS3D02G031100	TraesCS3B02G362800	TraesCS5A02G394800	TraesCS6A02G051300	TraesCS3D02G326200	TraesCS6D02G162700	TraesCS6B02G297600	TraesCS5B02G305600	TraesCS2B02G428600	TraesCS7D02G439400
GO:0047893	flavonol 3-O-glucosyltransferase activity	16	99	615	85761	3.9e-17	1.9e-15	TraesCS3D02G120200	TraesCS3B02G137400	TraesCS3A02G280000	TraesCS5D02G404200	TraesCS6D02G244600	TraesCS6A02G270400	TraesCS3D02G031100	TraesCS3B02G362800	TraesCS5A02G394800	TraesCS6A02G051300	TraesCS3D02G326200	TraesCS6D02G162700	TraesCS6B02G297600	TraesCS5B02G305600	TraesCS2B02G428600	TraesCS7D02G439400
GO:0046527	glucosyltransferase activity	19	99	1123	85761	7.7e-17	3.3e-15	TraesCS3D02G120200	TraesCS3B02G137400	TraesCS3A02G280000	TraesCS5D02G404200	TraesCS6D02G244600	TraesCS7B02G350000	TraesCS6A02G270400	TraesCS7A02G413900	TraesCS3D02G031100	TraesCS3B02G362800	TraesCS5A02G394800	TraesCS6A02G051300	TraesCS3D02G326200	TraesCS6D02G162700	TraesCS6B02G209500	TraesCS6B02G297600	TraesCS5B02G305600	TraesCS2B02G428600	TraesCS7D02G439400
GO:0008194	UDP-glycosyltransferase activity	19	99	1423	85761	5.1e-15	1.9e-13	TraesCS3D02G120200	TraesCS3B02G137400	TraesCS3A02G280000	TraesCS5D02G404200	TraesCS6D02G244600	TraesCS7B02G350000	TraesCS6A02G270400	TraesCS7A02G413900	TraesCS3D02G031100	TraesCS3B02G362800	TraesCS5A02G394800	TraesCS6A02G051300	TraesCS3D02G326200	TraesCS6D02G162700	TraesCS6B02G209500	TraesCS6B02G297600	TraesCS5B02G305600	TraesCS2B02G428600	TraesCS7D02G439400
GO:0080002	UDP-glucose:4-aminobenzoate acylglucosyltransferase activity	12	99	328	85761	8.3e-15	2.9e-13	TraesCS3D02G120200	TraesCS3B02G137400	TraesCS5A02G394800	TraesCS5D02G404200	TraesCS7B02G350000	TraesCS6A02G051300	TraesCS3B02G362800	TraesCS3D02G326200	TraesCS6B02G209500	TraesCS2B02G428600	TraesCS5B02G305600	TraesCS7D02G439400
GO:0080018	anthocyanin 5-O-glucosyltransferase activity	11	99	297	85761	1e-13	3.2e-12	TraesCS3D02G120200	TraesCS3B02G137400	TraesCS5A02G394800	TraesCS7B02G350000	TraesCS6A02G051300	TraesCS3B02G362800	TraesCS3D02G326200	TraesCS6B02G209500	TraesCS2B02G428600	TraesCS5D02G404200	TraesCS7D02G439400
GO:0047215	indole-3-acetate beta-glucosyltransferase activity	11	99	302	85761	1.2e-13	3.4e-12	TraesCS3D02G120200	TraesCS3B02G137400	TraesCS5A02G394800	TraesCS7B02G350000	TraesCS6A02G051300	TraesCS3B02G362800	TraesCS3D02G326200	TraesCS6B02G209500	TraesCS2B02G428600	TraesCS5D02G404200	TraesCS7D02G439400
GO:0004364	glutathione transferase activity	11	99	328	85761	2.9e-13	7.6e-12	TraesCS6A02G139100	TraesCS1D02G095400	TraesCS1D02G094700	TraesCS6D02G127700	TraesCS2D02G224700	TraesCS1D02G094800	TraesCS4D02G225800	TraesCS7D02G030700	TraesCS6D02G127800	TraesCS3A02G129800	TraesCS4B02G044500
GO:0016758	transferase activity, transferring hexosyl groups	20	99	2113	85761	4.9e-13	1.2e-11	TraesCS3D02G120200	TraesCS3B02G137400	TraesCS3A02G280000	TraesCS5D02G404200	TraesCS6A02G059700	TraesCS6D02G244600	TraesCS7B02G350000	TraesCS6A02G270400	TraesCS7A02G413900	TraesCS3D02G031100	TraesCS3B02G362800	TraesCS5A02G394800	TraesCS6A02G051300	TraesCS3D02G326200	TraesCS6D02G162700	TraesCS6B02G209500	TraesCS6B02G297600	TraesCS5B02G305600	TraesCS2B02G428600	TraesCS7D02G439400
GO:0016765	transferase activity, transferring alkyl or aryl (other than methyl) groups	12	99	605	85761	8.9e-12	2e-10	TraesCS6A02G139100	TraesCS1D02G095400	TraesCS1D02G094700	TraesCS6D02G127700	TraesCS2D02G224700	TraesCS1D02G094800	TraesCS4D02G225800	TraesCS7D02G030700	TraesCS6D02G127800	TraesCS1B02G199600	TraesCS3A02G129800	TraesCS4B02G044500
GO:0016757	transferase activity, transferring glycosyl groups	21	99	2901	85761	1.7e-11	3.7e-10	TraesCS3D02G120200	TraesCS3B02G137400	TraesCS3A02G280000	TraesCS5D02G404200	TraesCS6A02G059700	TraesCS6D02G244600	TraesCS7B02G350000	TraesCS6A02G270400	TraesCS7A02G413900	TraesCS3D02G031100	TraesCS3B02G362800	TraesCS5A02G394800	TraesCS6A02G051300	TraesCS3D02G326200	TraesCS6D02G162700	TraesCS6B02G209500	TraesCS6B02G297600	TraesCS5B02G305600	TraesCS3D02G493700	TraesCS2B02G428600	TraesCS7D02G439400
GO:0003824	catalytic activity	81	99	42216	85761	1.9e-11	3.9e-10	TraesCS6D02G300600	TraesCS5A02G397800	TraesCS6A02G059700	TraesCS3D02G104400	TraesCS6D02G244600	TraesCS6A02G051300	TraesCS3A02G102000	TraesCS1D02G094700	TraesCS7A02G133500	TraesCS6A02G305000	TraesCS5D02G314100	TraesCS5B02G240000	TraesCS3D02G326200	TraesCS5A02G472300	TraesCS6B02G209500	TraesCS7A02G106000	TraesCS3D02G128500	TraesCS5B02G305600	TraesCS3A02G129800	TraesCS7A02G413900	TraesCS7D02G439400	TraesCS7D02G370400	TraesCS5D02G404200	TraesCS2B02G428600	TraesCS5A02G242600	TraesCS5D02G540800	TraesCS6D02G127700	TraesCS3A02G035300	TraesCS7B02G007700	TraesCS6B02G351600	TraesCS3D02G496600	TraesCS3B02G574600	TraesCS6D02G353300	TraesCS6A02G320700	TraesCS6D02G127800	TraesCS6A02G139100	TraesCS3B02G099700	TraesCS2D02G224700	TraesCS3B02G137400	TraesCS5A02G307200	TraesCS5A02G394800	TraesCS3A02G127300
GO:0016491	oxidoreductase activity	34	99	8456	85761	3.6e-11	6.9e-10	TraesCS6D02G300600	TraesCS5A02G397800	TraesCS3A02G102000	TraesCS6A02G305000	TraesCS6B02G209500	TraesCS3A02G035300	TraesCS7D02G439400	TraesCS7D02G370400	TraesCS5D02G540800	TraesCS3D02G496600	TraesCS6B02G351600	TraesCS6D02G353300	TraesCS6A02G320700	TraesCS4B02G044500	TraesCS3B02G099700	TraesCS4D02G031600	TraesCS4A02G331900	TraesCS3B02G574600	TraesCS2A02G311200	TraesCS3A02G508600	TraesCS1D02G095400	TraesCS1D02G094700	TraesCS3B02G048900	TraesCS5A02G472300	TraesCS3D02G104400	TraesCS5B02G275700	TraesCS5B02G202700	TraesCS3D02G514400	TraesCS1D02G415900	TraesCS3A02G084700	TraesCS7B02G350000	TraesCS3D02G084600	TraesCS3D02G104200	TraesCS7B02G055200
GO:0052639	salicylic acid glucosyltransferase (ester-forming) activity	8	99	302	85761	3.4e-09	5.3e-08	TraesCS5A02G394800	TraesCS5D02G404200	TraesCS6A02G051300	TraesCS3B02G362800	TraesCS3D02G326200	TraesCS2B02G428600	TraesCS5B02G305600	TraesCS7D02G439400
GO:0047251	thiohydroximate beta-D-glucosyltransferase activity	8	99	302	85761	3.4e-09	5.3e-08	TraesCS5A02G394800	TraesCS5D02G404200	TraesCS6A02G051300	TraesCS3B02G362800	TraesCS3D02G326200	TraesCS2B02G428600	TraesCS5B02G305600	TraesCS7D02G439400
GO:0052638	indole-3-butyrate beta-glucosyltransferase activity	8	99	302	85761	3.4e-09	5.3e-08	TraesCS5A02G394800	TraesCS5D02G404200	TraesCS6A02G051300	TraesCS3B02G362800	TraesCS3D02G326200	TraesCS2B02G428600	TraesCS5B02G305600	TraesCS7D02G439400
GO:0052641	benzoic acid glucosyltransferase activity	8	99	302	85761	3.4e-09	5.3e-08	TraesCS5A02G394800	TraesCS5D02G404200	TraesCS6A02G051300	TraesCS3B02G362800	TraesCS3D02G326200	TraesCS2B02G428600	TraesCS5B02G305600	TraesCS7D02G439400
GO:0052640	salicylic acid glucosyltransferase (glucoside-forming) activity	8	99	304	85761	3.6e-09	5.3e-08	TraesCS5A02G394800	TraesCS5D02G404200	TraesCS6A02G051300	TraesCS3B02G362800	TraesCS3D02G326200	TraesCS2B02G428600	TraesCS5B02G305600	TraesCS7D02G439400
GO:0050505	hydroquinone glucosyltransferase activity	7	99	272	85761	4.1e-08	5.9e-07	TraesCS5A02G394800	TraesCS6A02G051300	TraesCS3B02G362800	TraesCS3D02G326200	TraesCS2B02G428600	TraesCS5D02G404200	TraesCS7D02G439400
GO:0080062	cytokinin 9-beta-glucosyltransferase activity	7	99	277	85761	4.6e-08	6.1e-07	TraesCS5A02G394800	TraesCS6A02G051300	TraesCS3B02G362800	TraesCS3D02G326200	TraesCS2B02G428600	TraesCS5D02G404200	TraesCS7D02G439400
GO:0047807	cytokinin 7-beta-glucosyltransferase activity	7	99	277	85761	4.6e-08	6.1e-07	TraesCS5A02G394800	TraesCS6A02G051300	TraesCS3B02G362800	TraesCS3D02G326200	TraesCS2B02G428600	TraesCS5D02G404200	TraesCS7D02G439400
GO:0050502	cis-zeatin O-beta-D-glucosyltransferase activity	7	99	318	85761	1.2e-07	1.4e-06	TraesCS5A02G394800	TraesCS6A02G051300	TraesCS3B02G362800	TraesCS3D02G326200	TraesCS2B02G428600	TraesCS5D02G404200	TraesCS7D02G439400
GO:0050403	trans-zeatin O-beta-D-glucosyltransferase activity	7	99	318	85761	1.2e-07	1.4e-06	TraesCS5A02G394800	TraesCS6A02G051300	TraesCS3B02G362800	TraesCS3D02G326200	TraesCS2B02G428600	TraesCS5D02G404200	TraesCS7D02G439400
GO:0016645	oxidoreductase activity, acting on the CH-NH group of donors	5	99	118	85761	3.6e-07	4.2e-06	TraesCS3D02G104400	TraesCS3A02G102000	TraesCS5B02G275700	TraesCS3D02G496600	TraesCS3D02G104200
GO:0048037	cofactor binding	15	99	2650	85761	4.3e-07	4.9e-06	TraesCS3D02G104400	TraesCS1D02G292100	TraesCS3D02G496600	TraesCS4A02G331900	TraesCS3A02G102000	TraesCS5D02G540800	TraesCS1B02G308900	TraesCS3D02G514400	TraesCS3A02G035300	TraesCS2A02G311200	TraesCS3A02G508600	TraesCS3D02G104200	TraesCS3B02G574600	TraesCS3B02G048900	TraesCS1B02G199600
GO:0015020	glucuronosyltransferase activity	7	99	391	85761	4.5e-07	5e-06	TraesCS5A02G394800	TraesCS6A02G051300	TraesCS3B02G362800	TraesCS3D02G326200	TraesCS2B02G428600	TraesCS5D02G404200	TraesCS7D02G439400
GO:0016740	transferase activity	45	99	19729	85761	7.4e-07	8e-06	TraesCS6A02G059700	TraesCS6D02G244600	TraesCS6A02G051300	TraesCS7D02G030700	TraesCS5D02G404200	TraesCS5D02G314100	TraesCS3D02G326200	TraesCS6B02G209500	TraesCS7A02G106000	TraesCS3A02G129800	TraesCS5B02G305600	TraesCS7D02G439400	TraesCS1D02G094700	TraesCS2B02G428600	TraesCS6D02G127700	TraesCS1B02G308900	TraesCS6D02G127800	TraesCS6A02G139100	TraesCS5B02G202700	TraesCS2D02G224700	TraesCS3B02G137400	TraesCS5A02G307200	TraesCS5A02G394800	TraesCS3A02G127300	TraesCS3B02G362800	TraesCS3D02G031100	TraesCS4D02G225800	TraesCS3D02G128500	TraesCS3D02G417500	TraesCS3B02G457600	TraesCS1B02G479700	TraesCS1B02G199600	TraesCS3D02G120200	TraesCS1D02G292100	TraesCS3A02G280000	TraesCS6A02G270400	TraesCS7A02G413900	TraesCS1D02G094800	TraesCS7B02G350000	TraesCS1D02G095400	TraesCS4B02G044500	TraesCS6B02G297600
GO:0016628	oxidoreductase activity, acting on the CH-CH group of donors, NAD or NADP as acceptor	7	99	466	85761	1.4e-06	1.5e-05	TraesCS1D02G415900	TraesCS3D02G514400	TraesCS3A02G035300	TraesCS2A02G311200	TraesCS3A02G508600	TraesCS3B02G574600	TraesCS3B02G048900
GO:0010181	FMN binding	5	99	212	85761	5.8e-06	5.9e-05	TraesCS2A02G311200	TraesCS3A02G102000	TraesCS3D02G496600	TraesCS3D02G104200	TraesCS3D02G104400
GO:0016627	oxidoreductase activity, acting on the CH-CH group of donors	7	99	622	85761	9.1e-06	9e-05	TraesCS1D02G415900	TraesCS3D02G514400	TraesCS3A02G035300	TraesCS2A02G311200	TraesCS3A02G508600	TraesCS3B02G574600	TraesCS3B02G048900
GO:0016616	oxidoreductase activity, acting on the CH-OH group of donors, NAD or NADP as acceptor	7	99	1254	85761	0.00067	0.0064	TraesCS4A02G331900	TraesCS5D02G540800	TraesCS3A02G035300	TraesCS6D02G353300	TraesCS3B02G048900	TraesCS5B02G202700	TraesCS1D02G415900
GO:0016614	oxidoreductase activity, acting on CH-OH group of donors	7	99	1374	85761	0.0011	0.011	TraesCS4A02G331900	TraesCS5D02G540800	TraesCS3A02G035300	TraesCS6D02G353300	TraesCS3B02G048900	TraesCS5B02G202700	TraesCS1D02G415900
GO:0046914	transition metal ion binding	25	99	11665	85761	0.0014	0.013	TraesCS6D02G300600	TraesCS5A02G397800	TraesCS3A02G102000	TraesCS6A02G305000	TraesCS2D02G541200	TraesCS5A02G472300	TraesCS3D02G496600	TraesCS6B02G351600	TraesCS6D02G353300	TraesCS6A02G320700	TraesCS3B02G099700	TraesCS4D02G031600	TraesCS7B02G180100	TraesCS1D02G094700	TraesCS3D02G417500	TraesCS3B02G457600	TraesCS1B02G479700	TraesCS3D02G104400	TraesCS5B02G202700	TraesCS3A02G084700	TraesCS1D02G095400	TraesCS3D02G084600	TraesCS3D02G104200	TraesCS3D02G493700	TraesCS7B02G055200
GO:0015294	solute:cation symporter activity	5	99	880	85761	0.0037	0.033	TraesCS7D02G116300	TraesCS2D02G198900	TraesCS7D02G154700	TraesCS2A02G484000	TraesCS2D02G483800
GO:0050662	coenzyme binding	7	99	1716	85761	0.0039	0.033	TraesCS4A02G331900	TraesCS5D02G540800	TraesCS3D02G514400	TraesCS3A02G035300	TraesCS3A02G508600	TraesCS3B02G574600	TraesCS3B02G048900
GO:0016705	oxidoreductase activity, acting on paired donors, with incorporation or reduction of molecular oxygen	8	99	2459	85761	0.0078	0.064	TraesCS6D02G300600	TraesCS5A02G397800	TraesCS6B02G351600	TraesCS5A02G472300	TraesCS3A02G084700	TraesCS3D02G084600	TraesCS6A02G320700	TraesCS3B02G099700
GO:0015293	symporter activity	5	99	1054	85761	0.0078	0.064	TraesCS7D02G116300	TraesCS2D02G198900	TraesCS7D02G154700	TraesCS2A02G484000	TraesCS2D02G483800
GO:0016651	oxidoreductase activity, acting on NAD(P)H	5	99	1178	85761	0.012	0.097	TraesCS3D02G104400	TraesCS3A02G102000	TraesCS5A02G472300	TraesCS3D02G496600	TraesCS3D02G104200
GO:0043167	ion binding	31	99	18287	85761	0.013	0.1	TraesCS6D02G300600	TraesCS5A02G397800	TraesCS3A02G102000	TraesCS7A02G133500	TraesCS6A02G305000	TraesCS2D02G541200	TraesCS7D02G370400	TraesCS5A02G472300	TraesCS6B02G351600	TraesCS3D02G496600	TraesCS1B02G308900	TraesCS6D02G353300	TraesCS6A02G320700	TraesCS3B02G099700	TraesCS4D02G031600	TraesCS7B02G180100	TraesCS1D02G094700	TraesCS3D02G417500	TraesCS3B02G457600	TraesCS1B02G479700	TraesCS1B02G199600	TraesCS3D02G104400	TraesCS1D02G292100	TraesCS5B02G202700	TraesCS3A02G084700	TraesCS1D02G095400	TraesCS3D02G084600	TraesCS3D02G104200	TraesCS7A02G413900	TraesCS3D02G493700	TraesCS7B02G055200
GO:0016747	transferase activity, transferring acyl groups other than amino-acyl groups	6	99	1794	85761	0.018	0.14	TraesCS5A02G307200	TraesCS3A02G127300	TraesCS3D02G128500	TraesCS5D02G314100	TraesCS7A02G106000	TraesCS7B02G055200
GO:0005506	iron ion binding	8	99	2942	85761	0.021	0.15	TraesCS6D02G300600	TraesCS5A02G397800	TraesCS6B02G351600	TraesCS5A02G472300	TraesCS3A02G084700	TraesCS3D02G084600	TraesCS6A02G320700	TraesCS3B02G099700
GO:0015291	secondary active transmembrane transporter activity	6	99	1846	85761	0.021	0.15	TraesCS7B02G196100	TraesCS2A02G484000	TraesCS7D02G154700	TraesCS2D02G483800	TraesCS7D02G116300	TraesCS2D02G198900
GO:0043169	cation binding	28	99	17543	85761	0.039	0.28	TraesCS6D02G300600	TraesCS5A02G397800	TraesCS3A02G102000	TraesCS7A02G133500	TraesCS6A02G305000	TraesCS2D02G541200	TraesCS7D02G370400	TraesCS5A02G472300	TraesCS3D02G496600	TraesCS6B02G351600	TraesCS6D02G353300	TraesCS6A02G320700	TraesCS3B02G099700	TraesCS4D02G031600	TraesCS7B02G180100	TraesCS1D02G094700	TraesCS3D02G417500	TraesCS3B02G457600	TraesCS1B02G479700	TraesCS3D02G104400	TraesCS5B02G202700	TraesCS3A02G084700	TraesCS1D02G095400	TraesCS3D02G084600	TraesCS3D02G104200	TraesCS7A02G413900	TraesCS3D02G493700	TraesCS7B02G055200
GO:0016746	transferase activity, transferring acyl groups	6	99	2275	85761	0.049	0.34	TraesCS5A02G307200	TraesCS3A02G127300	TraesCS3D02G128500	TraesCS5D02G314100	TraesCS7A02G106000	TraesCS7B02G055200
GO:0046872	metal ion binding	27	99	17104	85761	0.049	0.34	TraesCS6D02G300600	TraesCS5A02G397800	TraesCS3A02G102000	TraesCS6A02G305000	TraesCS2D02G541200	TraesCS7D02G370400	TraesCS5A02G472300	TraesCS3D02G496600	TraesCS6B02G351600	TraesCS6D02G353300	TraesCS6A02G320700	TraesCS3B02G099700	TraesCS4D02G031600	TraesCS7B02G180100	TraesCS1D02G094700	TraesCS3D02G417500	TraesCS3B02G457600	TraesCS1B02G479700	TraesCS3D02G104400	TraesCS5B02G202700	TraesCS3A02G084700	TraesCS1D02G095400	TraesCS3D02G084600	TraesCS3D02G104200	TraesCS7A02G413900	TraesCS3D02G493700	TraesCS7B02G055200
GO:0020037	heme binding	6	99	2536	85761	0.074	0.5	TraesCS7D02G370400	TraesCS5A02G397800	TraesCS5A02G472300	TraesCS3A02G084700	TraesCS3D02G084600	TraesCS3B02G099700
GO:0008270	zinc ion binding	12	99	6856	85761	0.097	0.64	TraesCS3D02G104400	TraesCS3D02G104200	TraesCS3A02G102000	TraesCS3D02G493700	TraesCS7B02G180100	TraesCS3D02G496600	TraesCS6D02G353300	TraesCS3D02G417500	TraesCS3B02G457600	TraesCS1B02G479700	TraesCS7B02G055200	TraesCS5B02G202700
GO:0046906	tetrapyrrole binding	6	99	2746	85761	0.099	0.64	TraesCS7D02G370400	TraesCS5A02G397800	TraesCS5A02G472300	TraesCS3A02G084700	TraesCS3D02G084600	TraesCS3B02G099700
GO:0022804	active transmembrane transporter activity	6	99	2945	85761	0.13	0.8	TraesCS7B02G196100	TraesCS2A02G484000	TraesCS7D02G154700	TraesCS2D02G483800	TraesCS7D02G116300	TraesCS2D02G198900
GO:0000166	nucleotide binding	13	99	17081	85761	0.97	1	TraesCS3D02G104400	TraesCS3D02G104200	TraesCS4A02G331900	TraesCS3A02G102000	TraesCS5D02G540800	TraesCS2A02G484000	TraesCS2A02G311200	TraesCS6D02G353300	TraesCS3D02G496600	TraesCS2D02G483800	TraesCS7D02G116300	TraesCS5B02G202700	TraesCS1D02G415900
GO:0016787	hydrolase activity	12	99	14673	85761	0.93	1	TraesCS5A02G307200	TraesCS5D02G302900	TraesCS1B02G220600	TraesCS7B02G007700	TraesCS7A02G133500	TraesCS5D02G314100	TraesCS1B02G260500	TraesCS1D02G210100	TraesCS7D02G116300	TraesCS7D02G114000	TraesCS5A02G242600	TraesCS5B02G240000
GO:0032553	ribonucleotide binding	9	99	13851	85761	0.99	1	TraesCS3D02G104400	TraesCS3D02G104200	TraesCS3A02G102000	TraesCS2A02G484000	TraesCS2A02G311200	TraesCS3D02G496600	TraesCS2D02G483800	TraesCS7D02G116300	TraesCS5B02G202700
GO:0022891	substrate-specific transmembrane transporter activity	5	99	4554	85761	0.61	1	TraesCS7D02G116300	TraesCS2D02G198900	TraesCS7D02G154700	TraesCS2A02G484000	TraesCS2D02G483800
GO:0008324	cation transmembrane transporter activity	5	99	2822	85761	0.23	1	TraesCS7D02G116300	TraesCS2D02G198900	TraesCS7D02G154700	TraesCS2A02G484000	TraesCS2D02G483800
GO:0022892	substrate-specific transporter activity	5	99	4937	85761	0.68	1	TraesCS7D02G116300	TraesCS2D02G198900	TraesCS7D02G154700	TraesCS2A02G484000	TraesCS2D02G483800
GO:0005215	transporter activity	6	99	6287	85761	0.74	1	TraesCS7B02G196100	TraesCS2A02G484000	TraesCS7D02G154700	TraesCS2D02G483800	TraesCS7D02G116300	TraesCS2D02G198900
GO:0005515	protein binding	36	99	31444	85761	0.56	1	TraesCS3D02G456200	TraesCS6A02G051300	TraesCS1D02G094700	TraesCS1D02G114100	TraesCS2B02G428600	TraesCS6B02G209500	TraesCS3A02G129800	TraesCS5D02G404200	TraesCS7D02G439400	TraesCS5A02G472300	TraesCS6D02G127700	TraesCS1B02G308900	TraesCS6D02G127800	TraesCS3B02G505900	TraesCS2D02G224700	TraesCS3B02G137400	TraesCS5A02G394800	TraesCS6A02G139100	TraesCS3A02G495900	TraesCS3B02G362800	TraesCS4D02G225800	TraesCS7D02G030700	TraesCS3B02G048900	TraesCS7D02G114000	TraesCS3D02G417500	TraesCS3B02G457600	TraesCS1B02G479700	TraesCS3D02G120200	TraesCS1D02G292100	TraesCS3A02G035300	TraesCS1D02G094800	TraesCS7B02G350000	TraesCS1D02G095400	TraesCS3A02G060500	TraesCS3D02G326200	TraesCS3D02G493700
GO:0005488	binding	68	99	58931	85761	0.55	1	TraesCS6D02G300600	TraesCS5A02G397800	TraesCS3D02G456200	TraesCS6A02G051300	TraesCS3A02G102000	TraesCS1D02G094700	TraesCS7A02G133500	TraesCS5A02G394800	TraesCS6A02G305000	TraesCS6B02G209500	TraesCS3D02G326200	TraesCS2D02G541200	TraesCS3A02G129800	TraesCS3A02G035300	TraesCS7B02G180100	TraesCS7D02G439400	TraesCS7D02G370400	TraesCS5D02G404200	TraesCS5A02G472300	TraesCS5D02G540800	TraesCS4A02G331900	TraesCS6D02G127700	TraesCS6B02G351600	TraesCS3D02G496600	TraesCS3B02G574600	TraesCS6D02G353300	TraesCS6A02G320700	TraesCS6D02G127800	TraesCS3B02G099700	TraesCS2D02G224700	TraesCS3B02G137400	TraesCS3D02G104400	TraesCS1D02G114100	TraesCS6A02G139100	TraesCS4D02G031600	TraesCS3A02G495900	TraesCS3B02G362800	TraesCS1B02G308900	TraesCS2A02G484000	TraesCS2A02G311200	TraesCS3A02G508600	TraesCS4D02G225800
GO:1901265	nucleoside phosphate binding	13	99	17081	85761	0.97	1	TraesCS3D02G104400	TraesCS3D02G104200	TraesCS4A02G331900	TraesCS3A02G102000	TraesCS5D02G540800	TraesCS2A02G484000	TraesCS2A02G311200	TraesCS6D02G353300	TraesCS3D02G496600	TraesCS2D02G483800	TraesCS7D02G116300	TraesCS5B02G202700	TraesCS1D02G415900
GO:1901363	heterocyclic compound binding	22	99	32889	85761	1	1	TraesCS5A02G397800	TraesCS3A02G102000	TraesCS2A02G484000	TraesCS7D02G370400	TraesCS5D02G540800	TraesCS3D02G496600	TraesCS6D02G353300	TraesCS3B02G099700	TraesCS1D02G114100	TraesCS4A02G331900	TraesCS2A02G311200	TraesCS1D02G095400	TraesCS1D02G094700	TraesCS5A02G472300	TraesCS3D02G104400	TraesCS5B02G202700	TraesCS3A02G084700	TraesCS3D02G084600	TraesCS3D02G104200	TraesCS2D02G483800	TraesCS7D02G116300	TraesCS1D02G415900
GO:0022857	transmembrane transporter activity	6	99	5237	85761	0.57	1	TraesCS7B02G196100	TraesCS2A02G484000	TraesCS7D02G154700	TraesCS2D02G483800	TraesCS7D02G116300	TraesCS2D02G198900
GO:0097159	organic cyclic compound binding	22	99	32929	85761	1	1	TraesCS5A02G397800	TraesCS3A02G102000	TraesCS2A02G484000	TraesCS7D02G370400	TraesCS5D02G540800	TraesCS3D02G496600	TraesCS6D02G353300	TraesCS3B02G099700	TraesCS1D02G114100	TraesCS4A02G331900	TraesCS2A02G311200	TraesCS1D02G095400	TraesCS1D02G094700	TraesCS5A02G472300	TraesCS3D02G104400	TraesCS5B02G202700	TraesCS3A02G084700	TraesCS3D02G084600	TraesCS3D02G104200	TraesCS2D02G483800	TraesCS7D02G116300	TraesCS1D02G415900
GO:0042802	identical protein binding	5	99	3648	85761	0.41	1	TraesCS7D02G114000	TraesCS3A02G060500	TraesCS1D02G292100	TraesCS5A02G472300	TraesCS1B02G308900
GO:0015075	ion transmembrane transporter activity	5	99	3453	85761	0.37	1	TraesCS7D02G116300	TraesCS2D02G198900	TraesCS7D02G154700	TraesCS2A02G484000	TraesCS2D02G483800
GO:0036094	small molecule binding	13	99	17352	85761	0.98	1	TraesCS3D02G104400	TraesCS3D02G104200	TraesCS4A02G331900	TraesCS3A02G102000	TraesCS5D02G540800	TraesCS2A02G484000	TraesCS2A02G311200	TraesCS6D02G353300	TraesCS3D02G496600	TraesCS2D02G483800	TraesCS7D02G116300	TraesCS5B02G202700	TraesCS1D02G415900
GO:0097367	carbohydrate derivative binding	11	99	14158	85761	0.95	1	TraesCS3D02G104400	TraesCS3D02G496600	TraesCS3A02G102000	TraesCS2D02G483800	TraesCS2A02G484000	TraesCS2A02G311200	TraesCS1D02G095400	TraesCS3D02G104200	TraesCS1D02G094700	TraesCS7D02G116300	TraesCS5B02G202700
[truncated: 39 more columns]
