# Supplementary material for: Transcriptomic analysis reveals cloquintocet-mexyl-inducible genes in hexaploid wheat (Triticum aestivum L.)
Source: PLoS One. 2025 Feb 18;20(2):e0319151. doi: 10.1371/journal.pone.0319151 (PMC11835315; doi:10.1371/journal.pone.0319151)
Supplement: S5 Table — (XLSX) [file pone.0319151.s009.xlsx]

## Sheet: Sheet1
S5 Table. List of significant differentially expressed genes (DEGs) identified by RNA-Seq and genes sharing the same functional annotation tandemly located on the same chromosome.
Significant DEG Identified by RNA-Seq	Gene Annotation	Tandem Genes	Number of Tandem Genes	Chromosome Location
TraesCS5A02G397800	CYP81A	TraesCS5A02G397700	3	5A
		TraesCS5A02G397900
		TraesCS5A02G398000
TraesCS5A02G394800	UGT85A	TraesCS5A02G393900	10	5A
		TraesCS5A02G394000
		TraesCS5A02G394100
		TraesCS5A02G394200
		TraesCS5A02G394300
		TraesCS5A02G394400
		TraesCS5A02G394500
		TraesCS5A02G394600
		TraesCS5A02G394700
		TraesCS5A02G394900
TraesCS5D02G404200	UGT85A	TraesCS5D02G403400	9	5D
		TraesCS5D02G403500
		TraesCS5D02G403600
		TraesCS5D02G403700
		TraesCS5D02G403800
		TraesCS5D02G403900
		TraesCS5D02G404000
		TraesCS5D02G404100
		TraesCS5D02G404300
TraesCS5B02G305600	SGT1	TraesCS5B02G305300	3	5B
		TraesCS5B02G305400
		TraesCS5B02G305500
