# Supplementary material for: Transcriptomic analysis reveals cloquintocet-mexyl-inducible genes in hexaploid wheat (Triticum aestivum L.)
Source: PLoS One. 2025 Feb 18;20(2):e0319151. doi: 10.1371/journal.pone.0319151 (PMC11835315; doi:10.1371/journal.pone.0319151)
Supplement: S1 File — (XLSX) [file pone.0319151.s010.xlsx]

## Sheet: 3 HAT
UT Samples
	Experimental Replication 1			Experimental Replication 2			Experimental Replication 3
	Ct1	Ct2	Ct3	Ct1	Ct2	Ct3	Ct1	Ct2	Ct3	Mean Ct	Standard Deviation	Standard Error	ΔCt
β-TUB	28.3795	27.2169	27.4935	26.0578	24.9741	25.3433	26.5775	26.8244	26.2171	26.5649	1.00272	0.334239	NA
CYP81A-5A	27.7512	27.4046	27.5841	25.6697	25.5971	25.3708	26.5629	26.8013	26.3253	26.563	0.845147	0.281716	0.00188993
CYP81A-5B	28.7313	29.658	29.7605	28.5141	26.6848	26.906	28.3758	28.6698	28.3047	28.4005	0.989539	0.329846	-1.83565
CYP81A-5D	28.0621	27.955	27.9732	27.8721	28.0646	28.459	28.0643	27.9854	28.0648	28.0556	0.155807	0.0519358	-1.49073
CM Samples
	Experimental Replication 1			Experimental Replication 2			Experimental Replication 3
	Ct1	Ct2	Ct3	Ct1	Ct2	Ct3	Ct1	Ct2	Ct3	Mean Ct	Standard Deviation	Standard Error	ΔCt	ΔΔCt	2^ΔΔCt
β-TUB	28.201	27.5936	28.0799	25.1043	24.7374	24.8624	26.4298	26.7433	26.0755	26.4252	1.27	0.423335	NA	NA	NA
CYP81A-5A	24.9254	24.9132	24.6295	22.3911	22.5359	22.4383	23.6389	23.879	23.3816	23.637	0.977478	0.325826	2.78823	2.78634	6.89878
CYP81A-5B	27.1822	26.7884	27.6061	23.7033	23.7212	24.5917	25.5988	25.8003	25.2822	25.586	1.34262	0.44754	0.839217	2.67487	6.38581
CYP81A-5D	24.3095	24.3473	24.6234	22.8275	22.5419	23.207	23.6428	23.7299	23.5094	23.6376	0.666161	0.222054	2.78761	4.27835	19.4049
HM Samples
	Experimental Replication 1			Experimental Replication 2			Experimental Replication 3
	Ct1	Ct2	Ct3	Ct1	Ct2	Ct3	Ct1	Ct2	Ct3	Mean Ct	Standard Deviation	Standard Error	ΔCt	ΔΔCt	2^ΔΔCt
β-TUB	27.5638	27.1922	27.525	25.195	25.3233	25.5054	26.3841	26.5599	26.1482	26.3775	0.86563	0.288543	NA	NA	NA
CYP81A-5A	26.6437	27.0945	26.7712	24.3352	24.2395	24.329	25.5689	25.8168	25.3539	25.5725	1.04681	0.348936	0.804927	0.803037	1.74477
CYP81A-5B	28.657	28.9246	30.2987	25.2495	26.3359	26.6747	27.6901	27.8932	27.4967	27.6912	1.42063	0.473543	-1.3137	0.52195	1.43589
CYP81A-5D	27.077	27.1214	27.5694	26.6889	26.0402	26.1742	26.7785	26.8994	26.7188	26.7853	0.443247	0.147749	-0.407876	1.08286	2.11823
CM+HM Samples
	Experimental Replication 1			Experimental Replication 2			Experimental Replication 3
	Ct1	Ct2	Ct3	Ct1	Ct2	Ct3	Ct1	Ct2	Ct3	Mean Ct	Standard Deviation	Standard Error	ΔCt	ΔΔCt	2^ΔΔCt
β-TUB	28.1003	27.6146	27.8605	26.2453	25.1907	25.7004	26.7853	27.0023	26.5223	26.7802	0.924989	0.30833	NA	NA	NA
CYP81A-5A	24.9663	24.8704	25.1887	24.1132	23.8491	23.9514	24.4898	24.5975	24.3945	24.4912	0.437576	0.145859	2.28896	2.28707	4.88065
CYP81A-5B	27.4348	27.4811	27.1951	25.2685	25.5068	24.9299	26.3027	26.5772	26.0763	26.308	0.893211	0.297737	0.472135	2.30779	4.95123
CYP81A-5D	24.9391	24.8182	24.9704	24.6812	24.2407	24.877	24.7544	24.7299	24.7175	24.7476	0.202923	0.0676408	2.03257	3.5233	11.4979

## Sheet: 6 HAT
UT Samples
	Experimental Replication 1			Experimental Replication 2			Experimental Replication 3
	Ct1	Ct2	Ct3	Ct1	Ct2	Ct3	Ct1	Ct2	Ct3	Mean Ct	Standard Deviation	Standard Error	ΔCt
β-TUB	28.3408	26.8871	27.5583	21.7664	20.8502	21.0933	24.416	25.0806	23.631	24.4026	2.65029	0.88343	NA
CYP81A-5A	27.8371	27.517	27.853	21.3571	20.8664	20.9975	24.4047	25.0861	23.7182	24.4041	2.74291	0.914302	-0.00150037
CYP81A-5B	29.2172	29.4957	29.7815	24.6836	23.8083	24.0964	26.8471	27.3973	26.3731	26.8556	2.19218	0.730726	-2.45295
CYP81A-5D	28.0214	28.4001	28.2715	24.133	24.0661	23.878	26.1283	26.5784	25.7497	26.1363	1.73144	0.577148	-1.73366
CM Samples
	Experimental Replication 1			Experimental Replication 2			Experimental Replication 3
	Ct1	Ct2	Ct3	Ct1	Ct2	Ct3	Ct1	Ct2	Ct3	Mean Ct	Standard Deviation	Standard Error	ΔCt	ΔΔCt	2^ΔΔCt
β-TUB	27.6894	26.9969	27.6016	20.2388	20.1758	20.6017	23.884	24.5405	23.123	23.8724	2.92144	0.973813	NA	NA	NA
CYP81A-5A	26.9099	26.9097	26.8901	19.2743	19.4322	19.5315	23.1579	23.8832	22.4075	23.1551	3.07835	1.02612	0.717272	0.718772	1.64578
CYP81A-5B	28.7658	28.8094	29.4338	21.1428	21.3203	22.271	25.2905	25.8944	24.5954	25.2804	3.06516	1.02172	-1.40796	1.04499	2.06335
CYP81A-5D	25.3997	25.5861	25.6854	20.3212	20.3931	20.2857	22.9452	23.4771	22.4543	22.9498	2.14742	0.715807	0.922636	2.65629	6.30412
HM Samples
	Experimental Replication 1			Experimental Replication 2			Experimental Replication 3
	Ct1	Ct2	Ct3	Ct1	Ct2	Ct3	Ct1	Ct2	Ct3	Mean Ct	Standard Deviation	Standard Error	ΔCt	ΔΔCt	2^ΔΔCt
β-TUB	28.8955	28.0816	29.1277	20.6671	20.0038	20.8665	24.607	25.3551	23.7493	24.5948	3.38129	1.1271	NA	NA	NA
CYP81A-5A	26.826	26.9776	27.7149	20.6173	20.7104	20.6146	23.9101	24.5692	23.327	23.9186	2.68955	0.896518	0.676273	0.677773	1.59967
CYP81A-5B	29.0939	29.373	30.8896	23.2655	23.1096	23.9036	26.6059	27.1463	26.1083	26.6106	2.65458	0.88486	-2.01579	0.437157	1.35393
CYP81A-5D	27.5141	27.4713	27.746	23.1114	23.1634	23.9243	25.4884	25.8012	25.0833	25.4782	1.7287	0.576232	-0.883319	0.850339	1.80292
CM+HM Samples
	Experimental Replication 1			Experimental Replication 2			Experimental Replication 3
	Ct1	Ct2	Ct3	Ct1	Ct2	Ct3	Ct1	Ct2	Ct3	Mean Ct	Standard Deviation	Standard Error	ΔCt	ΔΔCt	2^ΔΔCt
β-TUB	27.4943	26.9266	27.0281	21.2635	20.4691	20.3656	23.9245	24.6363	23.2106	23.9243	2.66855	0.889517	NA	NA	NA
CYP81A-5A	25.7291	25.1076	24.9288	20.2181	20.2936	20.2976	22.7625	23.2554	22.1692	22.7513	2.06106	0.687019	1.17299	1.17449	2.25713
CYP81A-5B	29.1477	28.7053	28.947	22.2296	22.0072	22.4572	25.5823	26.2074	24.8693	25.5726	2.75826	0.919421	-1.64825	0.804695	1.74678
CYP81A-5D	25.1276	24.5065	25.0936	21.243	20.8038	20.6447	22.9032	23.3549	22.4583	22.904	1.6661	0.555368	1.02036	2.75402	6.74592

## Sheet: 12HAT
UT Samples
	Experimental Replication 1			Experimental Replication 2			Experimental Replication 3
	Ct1	Ct2	Ct3	Ct1	Ct2	Ct3	Ct1	Ct2	Ct3	Mean Ct	Standard Deviation	Standard Error	ΔCt
β-TUB	26.2412	24.4775	24.7774	24.9273	23.7126	23.9795	24.6859	24.8272	24.3749	24.6671	0.674029	0.224676	NA
CYP81A-5A	28.4841	28.5493	28.5037	28.0969	27.7222	27.8579	28.2023	28.2712	28.146	28.2037	0.270568	0.0901894	-3.53667
CYP81A-5B	28.2629	28.4448	28.3538	28.7026	28.5413	28.7262	28.5053	28.4611	28.5538	28.5057	0.140913	0.0469711	-3.83868
CYP81A-5D	30.7551	30.3084	29.8404	31.0333	30.5151	30.8632	30.5526	30.4905	30.5121	30.5412	0.323381	0.107794	-5.8741
CM Samples
	Experimental Replication 1			Experimental Replication 2			Experimental Replication 3
	Ct1	Ct2	Ct3	Ct1	Ct2	Ct3	Ct1	Ct2	Ct3	Mean Ct	Standard Deviation	Standard Error	ΔCt	ΔΔCt	2^ΔΔCt
β-TUB	26.85	26.0773	26.4243	24.0063	23.7645	24.3872	25.2516	25.4245	24.9319	25.2353	1.01385	0.33795	NA	NA	NA
CYP81A-5A	26.6638	27.5688	27.2298	23.8521	24.0823	23.8567	25.5423	25.8794	25.318	25.5548	1.34183	0.447276	-0.319504	3.21716	9.29957
CYP81A-5B	25.3939	25.4881	25.8754	25.3939	25.4881	25.8754	25.5858	25.5279	25.6242	25.5836	0.171698	0.0572326	-0.348347	3.49033	11.2382
CYP81A-5D	26.9994	27.2309	27.3088	25.2037	25.2466	25.6506	26.2734	26.3979	26.1281	26.2711	0.755636	0.251879	-1.03576	4.83834	28.6078
HM Samples
	Experimental Replication 1			Experimental Replication 2			Experimental Replication 3
	Ct1	Ct2	Ct3	Ct1	Ct2	Ct3	Ct1	Ct2	Ct3	Mean Ct	Standard Deviation	Standard Error	ΔCt	ΔΔCt	2^ΔΔCt
β-TUB	25.8569	24.6262	25.2986	23.5955	23.3811	23.818	24.4294	24.5517	24.1439	24.4112	0.75229	0.250763	NA	NA	NA
CYP81A-5A	29.3583	29.3583	27.0509	26.437	26.581	26.7438	27.5882	27.7571	27.2342	27.5677	1.04127	0.347089	-3.15642	0.38025	1.30157
CYP81A-5B	27.1688	28.2453	27.361	27.1688	28.2453	27.361	27.5917	27.6378	27.6763	27.6062	0.383835	0.127945	-3.19498	0.643705	1.56234
CYP81A-5D	30.2045	29.9016	31.9111	27.2247	27.81	27.9879	29.1733	29.4104	28.9671	29.1767	1.34367	0.44789	-4.76548	1.10862	2.1564
CM+HM Samples
	Experimental Replication 1			Experimental Replication 2			Experimental Replication 3
	Ct1	Ct2	Ct3	Ct1	Ct2	Ct3	Ct1	Ct2	Ct3	Mean Ct	Standard Deviation	Standard Error	ΔCt	ΔΔCt	2^ΔΔCt
β-TUB	25.7156	25.0315	25.012	24.6477	24.2484	24.1824	24.8063	24.931	24.6244	24.7999	0.43383	0.14461	NA	NA	NA
CYP81A-5A	25.305	26.0898	26.6597	24.0276	23.7015	23.8316	24.9359	25.1567	24.862	24.9522	0.946293	0.315431	-0.152287	3.38438	10.4424
CYP81A-5B	26.0185	25.4827	25.8078	26.0185	25.4827	25.8078	25.7697	25.7621	25.7199	25.7633	0.180607	0.0602024	-0.963392	2.87529	7.3375
CYP81A-5D	27.9674	29.0483	28.9491	25.5819	25.6101	25.3615	27.0864	27.4314	26.9102	27.1051	1.31911	0.439703	-2.30522	3.56887	11.8669
